# Supplementary material for: Breast density does not impact the ability of Videssa® Breast to detect breast cancer in women under age 50
Source: PLoS One. 2017 Oct 25;12(10):e0186198. doi: 10.1371/journal.pone.0186198 (PMC5656317; doi:10.1371/journal.pone.0186198)
Supplement: S2 Table — (XLSX) [file pone.0186198.s002.xlsx]

## Sheet: Full Data
Subject_ID	Trial	Clinical Outcome	BIRAD	Density	Dense/Non	TP	FP	TN	FN
1001	PDX-001	Benign	3	NR	NR	0	0	1	0			PDX-001					PDX-001
1002	PDX-001	Benign	4	B	Non	0	0	1	0									BC	Benign	BC	Benign
1003	PDX-001	BC	4	B	Non	1	0	0	0			Density	n				a - fatty	1	8	0.0384615	0.0255591
1004	PDX-001	Benign	3	NR	NR	0	1	0	0			Not reported / Not Available / Not Done	68				b - scattered	11	82	0.423077	0.261981
1005	PDX-001	Benign	4	C	Dense	0	0	1	0			a - fatty	9	Non-Dense			c - heterogeneous	9	113	0.346154	0.361022
1006	PDX-001	Benign	3	D	Dense	0	0	1	0			b - scattered	93	102			d - very dense	4	43	0.153846	0.13738
1007	PDX-001	Benign	4	D	Dense	0	0	1	0			c - heterogeneous	122	Dense			NR	1	67	0.0384615	0.214058
1008	PDX-001	Benign	3	C	Dense	0	0	1	0			d - very dense	47	169				26	313
1009	PDX-001	Benign	3	B	Non	0	1	0	0				339
1010	PDX-001	Benign	4	D	Dense	0	0	1	0								PDX-002
1011	PDX-001	Benign	4	B	Non	0	0	1	0			PDX-002						BC	Benign	BC	Benign
1012	PDX-001	BC	4	C	Dense	1	0	0	0								a - fatty	0	5	0	0.025
1013	PDX-001	Benign	4	NR	NR	0	0	1	0			Density	n				b - scattered	1	62	0.166667	0.31
1014	PDX-001	Benign	3	NR	NR	0	0	1	0			Not reported / Not Available / Not Done	23				c - heterogeneous	4	87	0.666667	0.435
1015	PDX-001	Benign	4	D	Dense	0	0	1	0			a - fatty	5	Non-Dense			d - very dense	1	23	0.166667	0.115
1016	PDX-001	Benign	4	D	Dense	0	0	1	0			b - scattered	63	68			NR	0	23	0	0.115
1017	PDX-001	BC	4	C	Dense	1	0	0	0			c - heterogeneous	91	Dense				6	200
1018	PDX-001	Benign	3	C	Dense	0	0	1	0			d - very dense	24	115
1019	PDX-001	Benign	4	D	Dense	0	0	1	0				206				Combined	BC	Benign
1020	PDX-001	Benign	4	D	Dense	0	0	1	0								a - fatty	1	13
1021	PDX-001	Benign	4	D	Dense	0	0	1	0			Combined					b - scattered	12	144
1022	PDX-001	BC	4	C	Dense	1	0	0	0								c - heterogeneous	13	200
1023	PDX-001	Benign	4	NR	NR	0	1	0	0				n	%			d - very dense	5	66
1024	PDX-001	Benign	4	D	Dense	0	0	1	0			Not reported / Not Available / Not Done	91	0.200441			NR	1	90
1026	PDX-001	Benign	3	C	Dense	0	0	1	0			a - fatty	14	0.030837
1027	PDX-001	Benign	4	NR	NR	0	1	0	0			b - scattered	156	0.343612				Dense	Non-
1028	PDX-001	Benign	4	B	Non	0	0	1	0			c - heterogeneous	213	0.469163			TP	16	12
1029	PDX-001	Benign	4	NR	NR	0	0	1	0			d - very dense	71	0.156388			FP	50	21
1030	PDX-001	Benign	4	D	Dense	0	0	1	0				454				TN	216	136
1031	PDX-001	Benign	4	B	Non	0	0	1	0								FN	2	1
1032	PDX-001	Benign	4	C	Dense	0	0	1	0
1033	PDX-001	Benign	3	B	Non	0	0	1	0									Dense	Non-
1034	PDX-001	Benign	4	C	Dense	0	0	1	0								Sensitivity	0.888889	0.923077
1035	PDX-001	Benign	4	C	Dense	0	0	1	0								Specificity	0.81203	0.866242
1036	PDX-001	Benign	4	B	Non	0	1	0	0								NPV	0.990826	0.992701
1037	PDX-001	Benign	4	C	Dense	0	0	1	0								PPV	0.242424	0.363636
1038	PDX-001	Benign	4	B	Non	0	1	0	0
1039	PDX-001	Benign	4	NR	NR	0	0	1	0
1040	PDX-001	Benign	3	B	Non	0	0	1	0
1041	PDX-001	Benign	4	NR	NR	0	0	1	0
1042	PDX-001	Benign	3	B	Non	0	1	0	0
1043	PDX-001	Benign	4	NR	NR	0	0	1	0
1044	PDX-001	Benign	4	D	Dense	0	0	1	0
1045	PDX-001	Benign	4	B	Non	0	0	1	0
1046	PDX-001	Benign	4	C	Dense	0	0	1	0
1047	PDX-001	Benign	3	NR	NR	0	0	1	0
1048	PDX-001	Benign	4	C	Dense	0	0	1	0
1049	PDX-001	Benign	4	NR	NR	0	0	1	0
1050	PDX-001	Benign	4	C	Dense	0	1	0	0
1051	PDX-001	BC	4	B	Non	1	0	0	0
1052	PDX-001	Benign	4	B	Non	0	0	1	0
1053	PDX-001	BC	4	B	Non	1	0	0	0
1054	PDX-001	Benign	4	B	Non	0	0	1	0
1055	PDX-001	Benign	3	B	Non	0	0	1	0
1056	PDX-001	Benign	3	NR	NR	0	0	1	0
1057	PDX-001	Benign	3	C	Dense	0	0	1	0
1058	PDX-001	Benign	4	C	Dense	0	0	1	0
1059	PDX-001	Benign	4	D	Dense	0	0	1	0
1060	PDX-001	Benign	4	C	Dense	0	0	1	0
1061	PDX-001	Benign	4	C	Dense	0	0	1	0
1062	PDX-001	Benign	4	C	Dense	0	0	1	0
1063	PDX-001	Benign	4	C	Dense	0	0	1	0
1064	PDX-001	Benign	4	B	Non	0	0	1	0
1065	PDX-001	Benign	4	NR	NR	0	0	1	0
1066	PDX-001	Benign	4	C	Dense	0	0	1	0
1067	PDX-001	BC	4	B	Non	0	0	0	1
1068	PDX-001	Benign	4	NR	NR	0	0	1	0
1069	PDX-001	Benign	4	B	Non	0	1	0	0
1070	PDX-001	Benign	4	D	Dense	0	0	1	0
1071	PDX-001	Benign	3	B	Non	0	0	1	0
1072	PDX-001	Benign	4	NR	NR	0	1	0	0
1073	PDX-001	Benign	4	NR	NR	0	0	1	0
1074	PDX-001	Benign	3	D	Dense	0	0	1	0
1075	PDX-001	Benign	4	B	Non	0	0	1	0
1076	PDX-001	Benign	4	NR	NR	0	0	1	0
1077	PDX-001	Benign	4	NR	NR	0	0	1	0
1078	PDX-001	Benign	4	C	Dense	0	0	1	0
1079	PDX-001	Benign	3	B	Non	0	0	1	0
1080	PDX-001	Benign	4	D	Dense	0	0	1	0
1081	PDX-001	Benign	4	D	Dense	0	0	1	0
1082	PDX-001	Benign	3	C	Dense	0	1	0	0
1083	PDX-001	Benign	4	A	Non	0	0	1	0
1084	PDX-001	Benign	4	NR	NR	0	1	0	0
1085	PDX-001	Benign	4	NR	NR	0	0	1	0
1086	PDX-001	Benign	4	C	Dense	0	0	1	0
1087	PDX-001	Benign	4	C	Dense	0	0	1	0
1088	PDX-001	Benign	3	C	Dense	0	0	1	0
1089	PDX-001	Benign	4	C	Dense	0	0	1	0
1090	PDX-001	Benign	3	B	Non	0	0	1	0
1091	PDX-001	Benign	4	C	Dense	0	0	1	0
1092	PDX-001	Benign	3	C	Dense	0	0	1	0
1093	PDX-001	Benign	4	C	Dense	0	0	1	0
1094	PDX-001	Benign	4	B	Non	0	0	1	0
2001	PDX-001	Benign	4	C	Dense	0	0	1	0
2002	PDX-001	Benign	3	C	Dense	0	1	0	0
2003	PDX-001	Benign	4	C	Dense	0	0	1	0
2004	PDX-001	BC	4	B	Non	1	0	0	0
2005	PDX-001	Benign	3	C	Dense	0	0	1	0
2006	PDX-001	Benign	4	B	Non	0	0	1	0
2007	PDX-001	Benign	4	C	Dense	0	0	1	0
2008	PDX-001	Benign	4	C	Dense	0	0	1	0
2009	PDX-001	Benign	3	C	Dense	0	0	1	0
2010	PDX-001	Benign	4	C	Dense	0	0	1	0
2011	PDX-001	Benign	4	B	Non	0	0	1	0
2012	PDX-001	Benign	4	C	Dense	0	0	1	0
2013	PDX-001	Benign	4	D	Dense	0	1	0	0
2014	PDX-001	Benign	4	C	Dense	0	0	1	0
2015	PDX-001	Benign	3	B	Non	0	0	1	0
2016	PDX-001	Benign	4	A	Non	0	0	1	0
2017	PDX-001	Benign	4	B	Non	0	0	1	0
2018	PDX-001	Benign	3	C	Dense	0	0	1	0
2019	PDX-001	Benign	4	C	Dense	0	0	1	0
2020	PDX-001	Benign	3	C	Dense	0	0	1	0
2021	PDX-001	Benign	4	D	Dense	0	0	1	0
2023	PDX-001	BC	4	C	Dense	1	0	0	0
2024	PDX-001	Benign	4	B	Non	0	0	1	0
2025	PDX-001	Benign	3	C	Dense	0	0	1	0
2026	PDX-001	Benign	4	B	Non	0	0	1	0
2028	PDX-001	Benign	4	B	Non	0	0	1	0
2029	PDX-001	BC	4	C	Dense	1	0	0	0
2030	PDX-001	Benign	4	B	Non	0	0	1	0
2031	PDX-001	Benign	4	C	Dense	0	0	1	0
2032	PDX-001	Benign	4	C	Dense	0	0	1	0
2033	PDX-001	Benign	4	C	Dense	0	0	1	0
2034	PDX-001	Benign	4	D	Dense	0	0	1	0
2035	PDX-001	Benign	4	D	Dense	0	0	1	0
2036	PDX-001	BC	4	B	Non	1	0	0	0
2037	PDX-001	Benign	4	C	Dense	0	1	0	0
2038	PDX-001	Benign	3	D	Dense	0	0	1	0
2040	PDX-001	Benign	4	C	Dense	0	0	1	0
2041	PDX-001	Benign	4	NR	NR	0	1	0	0
2042	PDX-001	Benign	4	B	Non	0	0	1	0
2043	PDX-001	Benign	4	C	Dense	0	0	1	0
2044	PDX-001	Benign	4	C	Dense	0	1	0	0
2045	PDX-001	Benign	4	D	Dense	0	0	1	0
2046	PDX-001	BC	4	C	Dense	1	0	0	0
2047	PDX-001	Benign	4	C	Dense	0	1	0	0
2048	PDX-001	Benign	4	C	Dense	0	1	0	0
2050	PDX-001	BC	4	B	Non	1	0	0	0
2051	PDX-001	BC	4	D	Dense	1	0	0	0
2052	PDX-001	Benign	4	C	Dense	0	0	1	0
2053	PDX-001	Benign	4	D	Dense	0	0	1	0
2054	PDX-001	Benign	4	C	Dense	0	0	1	0
2055	PDX-001	Benign	4	C	Dense	0	0	1	0
2056	PDX-001	Benign	3	NR	NR	0	0	1	0
2057	PDX-001	Benign	3	NR	NR	0	0	1	0
2058	PDX-001	Benign	4	D	Dense	0	0	1	0
2059	PDX-001	Benign	4	C	Dense	0	0	1	0
2060	PDX-001	Benign	4	C	Dense	0	0	1	0
2061	PDX-001	Benign	4	NR	NR	0	0	1	0
2062	PDX-001	Benign	4	D	Dense	0	0	1	0
2063	PDX-001	Benign	4	B	Non	0	0	1	0
2064	PDX-001	Benign	4	C	Dense	0	1	0	0
2065	PDX-001	Benign	4	B	Non	0	1	0	0
2066	PDX-001	Benign	3	C	Dense	0	0	1	0
2067	PDX-001	Benign	4	B	Non	0	0	1	0
2068	PDX-001	Benign	4	D	Dense	0	0	1	0
2069	PDX-001	Benign	4	NR	NR	0	0	1	0
2070	PDX-001	Benign	4	C	Dense	0	1	0	0
2071	PDX-001	Benign	4	D	Dense	0	0	1	0
2072	PDX-001	BC	4	B	Non	1	0	0	0
2073	PDX-001	Benign	4	B	Non	0	0	1	0
2074	PDX-001	Benign	4	B	Non	0	0	1	0
2075	PDX-001	Benign	4	D	Dense	0	0	1	0
2076	PDX-001	Benign	4	B	Non	0	0	1	0
2077	PDX-001	BC	4	B	Non	1	0	0	0
2078	PDX-001	Benign	4	NR	NR	0	1	0	0
2080	PDX-001	Benign	3	C	Dense	0	0	1	0
2081	PDX-001	Benign	4	D	Dense	0	0	1	0
2082	PDX-001	Benign	4	C	Dense	0	0	1	0
2083	PDX-001	Benign	3	C	Dense	0	0	1	0
2084	PDX-001	Benign	4	B	Non	0	0	1	0
2085	PDX-001	Benign	4	C	Dense	0	0	1	0
2086	PDX-001	Benign	4	C	Dense	0	0	1	0
2087	PDX-001	Benign	4	C	Dense	0	0	1	0
2088	PDX-001	Benign	4	NR	NR	0	0	1	0
2089	PDX-001	BC	4	B	Non	1	0	0	0
2090	PDX-001	Benign	4	C	Dense	0	0	1	0
2091	PDX-001	Benign	4	D	Dense	0	0	1	0
2092	PDX-001	Benign	4	NR	NR	0	0	1	0
2093	PDX-001	BC	4	D	Dense	1	0	0	0
2094	PDX-001	Benign	4	D	Dense	0	0	1	0
2095	PDX-001	Benign	4	D	Dense	0	0	1	0
2096	PDX-001	BC	4	NR	NR	0	0	0	1
3001	PDX-001	Benign	3	B	Non	0	1	0	0
3002	PDX-001	Benign	3	B	Non	0	0	1	0
3003	PDX-001	Benign	4	B	Non	0	0	1	0
3004	PDX-001	Benign	3	B	Non	0	0	1	0
3005	PDX-001	Benign	3	D	Dense	0	0	1	0
3006	PDX-001	Benign	4	B	Non	0	0	1	0
3007	PDX-001	Benign	4	B	Non	0	0	1	0
3008	PDX-001	Benign	3	C	Dense	0	0	1	0
3009	PDX-001	Benign	3	C	Dense	0	1	0	0
3010	PDX-001	Benign	3	B	Non	0	1	0	0
3012	PDX-001	Benign	3	B	Non	0	0	1	0
3013	PDX-001	Benign	3	B	Non	0	0	1	0
4001	PDX-001	Benign	4	B	Non	0	0	1	0
4003	PDX-001	Benign	4	NR	NR	0	0	1	0
4004	PDX-001	Benign	4	NR	NR	0	0	1	0
4005	PDX-001	Benign	4	C	Dense	0	0	1	0
4006	PDX-001	Benign	3	NR	NR	0	0	1	0
4007	PDX-001	Benign	3	NR	NR	0	0	1	0
4008	PDX-001	Benign	3	NR	NR	0	0	1	0
4009	PDX-001	Benign	3	NR	NR	0	0	1	0
4010	PDX-001	Benign	4	C	Dense	0	0	1	0
4011	PDX-001	Benign	3	NR	NR	0	0	1	0
4012	PDX-001	Benign	4	NR	NR	0	0	1	0
4013	PDX-001	Benign	4	NR	NR	0	0	1	0
4014	PDX-001	Benign	3	NR	NR	0	0	1	0
4015	PDX-001	Benign	3	C	Dense	0	0	1	0
4016	PDX-001	Benign	3	C	Dense	0	0	1	0
4018	PDX-001	Benign	3	NR	NR	0	0	1	0
4019	PDX-001	Benign	3	NR	NR	0	0	1	0
4020	PDX-001	Benign	3	NR	NR	0	0	1	0
4021	PDX-001	Benign	3	NR	NR	0	0	1	0
4022	PDX-001	Benign	4	C	Dense	0	0	1	0
4023	PDX-001	Benign	3	B	Non	0	0	1	0
4024	PDX-001	Benign	3	B	Non	0	0	1	0
4025	PDX-001	Benign	3	NR	NR	0	0	1	0
4026	PDX-001	Benign	3	B	Non	0	0	1	0
4027	PDX-001	Benign	4	C	Dense	0	0	1	0
4028	PDX-001	Benign	3	C	Dense	0	0	1	0
4029	PDX-001	Benign	3	C	Dense	0	0	1	0
4031	PDX-001	BC	4	D	Dense	1	0	0	0
4032	PDX-001	Benign	3	B	Non	0	0	1	0
4033	PDX-001	Benign	4	B	Non	0	0	1	0
4034	PDX-001	Benign	3	NR	NR	0	1	0	0
4035	PDX-001	Benign	4	C	Dense	0	0	1	0
4036	PDX-001	Benign	3	C	Dense	0	1	0	0
4037	PDX-001	Benign	3	NR	NR	0	0	1	0
4038	PDX-001	Benign	3	NR	NR	0	0	1	0
4039	PDX-001	Benign	4	D	Dense	0	1	0	0
4040	PDX-001	Benign	3	NR	NR	0	0	1	0
4041	PDX-001	Benign	3	B	Non	0	0	1	0
4042	PDX-001	Benign	4	NR	NR	0	0	1	0
4043	PDX-001	Benign	3	NR	NR	0	0	1	0
4044	PDX-001	Benign	3	C	Dense	0	0	1	0
4045	PDX-001	Benign	4	C	Dense	0	0	1	0
4046	PDX-001	Benign	3	B	Non	0	0	1	0
4047	PDX-001	Benign	4	NR	NR	0	0	1	0
4048	PDX-001	Benign	4	C	Dense	0	0	1	0
4049	PDX-001	Benign	3	NR	NR	0	0	1	0
4050	PDX-001	Benign	3	C	Dense	0	0	1	0
5001	PDX-001	Benign	4	C	Dense	0	0	1	0
5002	PDX-001	Benign	3	C	Dense	0	0	1	0
5003	PDX-001	Benign	4	NR	NR	0	0	1	0
5004	PDX-001	Benign	3	C	Dense	0	0	1	0
5005	PDX-001	Benign	4	C	Dense	0	1	0	0
5007	PDX-001	BC	4	A	Non	1	0	0	0
5008	PDX-001	Benign	4	B	Non	0	0	1	0
5009	PDX-001	Benign	4	B	Non	0	0	1	0
5010	PDX-001	Benign	3	C	Dense	0	0	1	0
5011	PDX-001	Benign	3	NR	NR	0	0	1	0
5012	PDX-001	Benign	3	B	Non	0	0	1	0
5013	PDX-001	Benign	4	D	Dense	0	1	0	0
5014	PDX-001	Benign	4	C	Dense	0	1	0	0
5015	PDX-001	Benign	3	C	Dense	0	0	1	0
5016	PDX-001	Benign	3	C	Dense	0	0	1	0
5017	PDX-001	Benign	4	C	Dense	0	0	1	0
5018	PDX-001	Benign	3	C	Dense	0	0	1	0
6001	PDX-001	Benign	3	B	Non	0	0	1	0
6002	PDX-001	Benign	4	NR	NR	0	0	1	0
6003	PDX-001	Benign	4	C	Dense	0	1	0	0
6004	PDX-001	Benign	3	A	Non	0	0	1	0
6005	PDX-001	Benign	3	C	Dense	0	0	1	0
6006	PDX-001	Benign	3	B	Non	0	0	1	0
6007	PDX-001	Benign	3	NR	NR	0	0	1	0
6009	PDX-001	Benign	3	D	Dense	0	0	1	0
6010	PDX-001	Benign	4	NR	NR	0	0	1	0
6011	PDX-001	Benign	3	NR	NR	0	0	1	0
6012	PDX-001	Benign	3	B	Non	0	0	1	0
6013	PDX-001	Benign	4	A	Non	0	0	1	0
6014	PDX-001	Benign	3	C	Dense	0	1	0	0
6015	PDX-001	Benign	3	D	Dense	0	0	1	0
6016	PDX-001	Benign	3	B	Non	0	0	1	0
6017	PDX-001	Benign	3	C	Dense	0	0	1	0
6018	PDX-001	Benign	3	NR	NR	0	0	1	0
6019	PDX-001	Benign	3	C	Dense	0	0	1	0
6020	PDX-001	Benign	3	D	Dense	0	0	1	0
6021	PDX-001	Benign	3	B	Non	0	1	0	0
6022	PDX-001	Benign	3	C	Dense	0	1	0	0
6023	PDX-001	Benign	3	B	Non	0	0	1	0
6024	PDX-001	BC	4	C	Dense	1	0	0	0
6025	PDX-001	Benign	3	B	Non	0	0	1	0
6026	PDX-001	Benign	3	C	Dense	0	1	0	0
6027	PDX-001	Benign	3	C	Dense	0	0	1	0
6028	PDX-001	Benign	4	B	Non	0	0	1	0
6029	PDX-001	Benign	4	D	Dense	0	0	1	0
6030	PDX-001	Benign	3	D	Dense	0	0	1	0
6031	PDX-001	Benign	4	NR	NR	0	0	1	0
6032	PDX-001	Benign	3	C	Dense	0	1	0	0
6033	PDX-001	Benign	3	B	Non	0	1	0	0
6034	PDX-001	Benign	3	B	Non	0	1	0	0
6035	PDX-001	Benign	3	C	Dense	0	0	1	0
6036	PDX-001	BC	4	C	Dense	1	0	0	0
6037	PDX-001	Benign	3	A	Non	0	0	1	0
6038	PDX-001	Benign	3	B	Non	0	1	0	0
6039	PDX-001	Benign	4	NR	NR	0	0	1	0
6040	PDX-001	Benign	3	C	Dense	0	0	1	0
6041	PDX-001	Benign	3	C	Dense	0	1	0	0
6042	PDX-001	Benign	3	B	Non	0	0	1	0
6043	PDX-001	BC	3	B	Non	1	0	0	0
6044	PDX-001	Benign	3	C	Dense	0	0	1	0
6045	PDX-001	Benign	3	B	Non	0	0	1	0
6046	PDX-001	Benign	4	NR	NR	0	1	0	0
6047	PDX-001	Benign	3	D	Dense	0	0	1	0
6048	PDX-001	BC	4	D	Dense	1	0	0	0
6049	PDX-001	Benign	4	B	Non	0	0	1	0
6050	PDX-001	Benign	3	B	Non	0	0	1	0
6051	PDX-001	Benign	3	B	Non	0	0	1	0
6052	PDX-001	Benign	3	B	Non	0	0	1	0
6053	PDX-001	Benign	4	NR	NR	0	0	1	0
6054	PDX-001	Benign	3	NR	NR	0	1	0	0
6055	PDX-001	Benign	4	B	Non	0	0	1	0
6056	PDX-001	Benign	3	B	Non	0	0	1	0
6057	PDX-001	Benign	3	C	Dense	0	1	0	0
6058	PDX-001	Benign	3	A	Non	0	0	1	0
6059	PDX-001	Benign	4	B	Non	0	0	1	0
6060	PDX-001	Benign	4	C	Dense	0	0	1	0
6061	PDX-001	Benign	4	NR	NR	0	0	1	0
6062	PDX-001	Benign	3	NR	NR	0	0	1	0
6063	PDX-001	Benign	3	NR	NR	0	0	1	0
6064	PDX-001	Benign	3	C	Dense	0	0	1	0
7001	PDX-001	Benign	4	A	Non	0	0	1	0
7002	PDX-001	Benign	3	C	Dense	0	0	1	0
7003	PDX-001	Benign	3	C	Dense	0	0	1	0
7004	PDX-001	Benign	3	D	Dense	0	0	1	0
7005	PDX-001	Benign	3	B	Non	0	0	1	0
7006	PDX-001	Benign	3	B	Non	0	0	1	0
7007	PDX-001	Benign	3	B	Non	0	0	1	0
7008	PDX-001	Benign	3	C	Dense	0	0	1	0
7009	PDX-001	Benign	3	C	Dense	0	0	1	0
7010	PDX-001	Benign	3	B	Non	0	1	0	0
7011	PDX-001	Benign	3	B	Non	0	0	1	0
7012	PDX-001	Benign	3	C	Dense	0	0	1	0
7013	PDX-001	Benign	3	A	Non	0	0	1	0
8002	PDX-001	Benign	4	D	Dense	0	0	1	0
8003	PDX-001	Benign	4	C	Dense	0	0	1	0
8004	PDX-001	BC	4	C	Dense	1	0	0	0
201-009	PDX-002-Cohort 1	BC	4	D	Dense	1	0	0	0
201-010	PDX-002-Cohort 1	BC	4	C	Dense	0	0	0	1
201-012	PDX-002-Cohort 1	Benign	4	C	Dense	0	0	1	0
201-013	PDX-002-Cohort 1	Benign	4	NR	NR	0	0	1	0
201-015	PDX-002-Cohort 1	Benign	4	B	Non	0	0	1	0
201-016	PDX-002-Cohort 1	Benign	4	B	Non	0	1	0	0
201-019	PDX-002-Cohort 1	Benign	3	C	Dense	0	0	1	0
201-020	PDX-002-Cohort 1	Benign	4	NR	NR	0	0	1	0
201-021	PDX-002-Cohort 1	Benign	3	NR	NR	0	0	1	0
201-022	PDX-002-Cohort 1	Benign	3	NR	NR	0	0	1	0
201-025	PDX-002-Cohort 1	Benign	4	D	Dense	0	0	1	0
201-029	PDX-002-Cohort 1	Benign	4	B	Non	0	0	1	0
201-030	PDX-002-Cohort 1	Benign	4	B	Non	0	0	1	0
201-034	PDX-002-Cohort 1	Benign	4	C	Dense	0	0	1	0
201-037	PDX-002-Cohort 1	Benign	3	NR	NR	0	0	1	0
201-039	PDX-002-Cohort 1	Benign	3	C	Dense	0	0	1	0
201-042	PDX-002-Cohort 1	Benign	4	B	Non	0	0	1	0
201-049	PDX-002-Cohort 1	Benign	3	B	Non	0	1	0	0
201-050	PDX-002-Cohort 1	Benign	3	B	Non	0	1	0	0
201-053	PDX-002-Cohort 1	Benign	4	B	Non	0	0	1	0
201-055	PDX-002-Cohort 1	Benign	4	C	Dense	0	0	1	0
201-056	PDX-002-Cohort 1	Benign	4	D	Dense	0	0	1	0
201-057	PDX-002-Cohort 1	Benign	3	C	Dense	0	0	1	0
201-059	PDX-002-Cohort 1	Benign	4	C	Dense	0	0	1	0
201-061	PDX-002-Cohort 1	Benign	4	B	Non	0	0	1	0
201-067	PDX-002-Cohort 1	Benign	3	B	Non	0	0	1	0
201-068	PDX-002-Cohort 1	Benign	4	B	Non	0	1	0	0
201-070	PDX-002-Cohort 1	Benign	4	C	Dense	0	0	1	0
201-072	PDX-002-Cohort 1	Benign	4	B	Non	0	0	1	0
201-075	PDX-002-Cohort 1	Benign	4	C	Dense	0	0	1	0
201-077	PDX-002-Cohort 1	Benign	4	B	Non	0	0	1	0
201-079	PDX-002-Cohort 1	Benign	4	B	Non	0	0	1	0
201-080	PDX-002-Cohort 1	Benign	3	D	Dense	0	1	0	0
201-082	PDX-002-Cohort 1	Benign	4	B	Non	0	0	1	0
201-084	PDX-002-Cohort 1	Benign	4	B	Non	0	0	1	0
201-087	PDX-002-Cohort 1	Benign	4	C	Dense	0	0	1	0
201-088	PDX-002-Cohort 1	Benign	4	C	Dense	0	0	1	0
201-089	PDX-002-Cohort 1	Benign	4	B	Non	0	0	1	0
201-090	PDX-002-Cohort 1	Benign	4	NR	NR	0	0	1	0
201-093	PDX-002-Cohort 1	Benign	3	C	Dense	0	0	1	0
201-097	PDX-002-Cohort 1	Benign	4	B	Non	0	1	0	0
202-003	PDX-002-Cohort 1	Benign	4	C	Dense	0	0	1	0
202-018	PDX-002-Cohort 1	Benign	4	C	Dense	0	1	0	0
202-019	PDX-002-Cohort 1	Benign	4	C	Dense	0	0	1	0
202-020	PDX-002-Cohort 1	Benign	4	C	Dense	0	0	1	0
202-021	PDX-002-Cohort 1	Benign	4	NR	NR	0	1	0	0
202-024	PDX-002-Cohort 1	Benign	4	C	Dense	0	1	0	0
202-026	PDX-002-Cohort 1	Benign	4	C	Dense	0	0	1	0
202-030	PDX-002-Cohort 1	Benign	4	C	Dense	0	0	1	0
202-031	PDX-002-Cohort 1	Benign	4	B	Non	0	0	1	0
202-032	PDX-002-Cohort 1	Benign	4	C	Dense	0	0	1	0
202-034	PDX-002-Cohort 1	Benign	4	B	Non	0	0	1	0
202-043	PDX-002-Cohort 1	Benign	4	NR	NR	0	0	1	0
202-044	PDX-002-Cohort 1	Benign	4	C	Dense	0	0	1	0
202-046	PDX-002-Cohort 1	Benign	4	C	Dense	0	0	1	0
202-051	PDX-002-Cohort 1	Benign	4	B	Non	0	0	1	0
202-052	PDX-002-Cohort 1	Benign	4	C	Dense	0	1	0	0
202-054	PDX-002-Cohort 1	Benign	4	B	Non	0	1	0	0
202-055	PDX-002-Cohort 1	Benign	4	B	Non	0	0	1	0
202-056	PDX-002-Cohort 1	BC	4	C	Dense	0	0	0	1
202-059	PDX-002-Cohort 1	Benign	4	B	Non	0	0	1	0
202-061	PDX-002-Cohort 1	Benign	4	C	Dense	0	0	1	0
202-062	PDX-002-Cohort 1	Benign	4	C	Dense	0	1	0	0
202-064	PDX-002-Cohort 1	Benign	4	B	Non	0	0	1	0
202-070	PDX-002-Cohort 1	Benign	4	C	Dense	0	0	1	0
202-073	PDX-002-Cohort 1	Benign	4	C	Dense	0	0	1	0
202-074	PDX-002-Cohort 1	Benign	4	C	Dense	0	0	1	0
202-075	PDX-002-Cohort 1	Benign	4	B	Non	0	0	1	0
202-079	PDX-002-Cohort 1	Benign	4	B	Non	0	0	1	0
202-080	PDX-002-Cohort 1	Benign	4	D	Dense	0	1	0	0
202-083	PDX-002-Cohort 1	Benign	4	B	Non	0	0	1	0
202-085	PDX-002-Cohort 1	Benign	4	B	Non	0	1	0	0
202-090	PDX-002-Cohort 1	Benign	4	C	Dense	0	0	1	0
202-092	PDX-002-Cohort 1	Benign	3	C	Dense	0	0	1	0
202-097	PDX-002-Cohort 1	Benign	4	C	Dense	0	0	1	0
202-098	PDX-002-Cohort 1	Benign	4	C	Dense	0	1	0	0
202-102	PDX-002-Cohort 1	Benign	4	NR	NR	0	0	1	0
202-105	PDX-002-Cohort 1	Benign	4	D	Dense	0	0	1	0
202-109	PDX-002-Cohort 1	Benign	4	B	Non	0	0	1	0
202-111	PDX-002-Cohort 1	Benign	4	C	Dense	0	0	1	0
202-114	PDX-002-Cohort 1	Benign	4	C	Dense	0	0	1	0
202-116	PDX-002-Cohort 1	Benign	4	C	Dense	0	0	1	0
202-118	PDX-002-Cohort 1	Benign	4	C	Dense	0	0	1	0
202-119	PDX-002-Cohort 1	Benign	3	NR	NR	0	0	1	0
202-122	PDX-002-Cohort 1	Benign	4	B	Non	0	0	1	0
202-126	PDX-002-Cohort 1	Benign	4	B	Non	0	0	1	0
202-127	PDX-002-Cohort 1	BC	4	B	Non	1	0	0	0
202-130	PDX-002-Cohort 1	Benign	4	NR	NR	0	0	1	0
202-134	PDX-002-Cohort 1	Benign	4	NR	NR	0	0	1	0
202-135	PDX-002-Cohort 1	Benign	4	C	Dense	0	1	0	0
202-136	PDX-002-Cohort 1	Benign	4	B	Non	0	0	1	0
202-138	PDX-002-Cohort 1	Benign	4	C	Dense	0	1	0	0
202-140	PDX-002-Cohort 1	Benign	4	D	Dense	0	0	1	0
202-141	PDX-002-Cohort 1	Benign	4	C	Dense	0	1	0	0
202-142	PDX-002-Cohort 1	Benign	4	C	Dense	0	0	1	0
202-146	PDX-002-Cohort 1	Benign	4	B	Non	0	0	1	0
202-150	PDX-002-Cohort 1	Benign	4	B	Non	0	0	1	0
202-151	PDX-002-Cohort 1	Benign	4	C	Dense	0	0	1	0
202-152	PDX-002-Cohort 1	Benign	4	D	Dense	0	1	0	0
202-156	PDX-002-Cohort 1	Benign	4	C	Dense	0	0	1	0
202-158	PDX-002-Cohort 1	Benign	4	D	Dense	0	0	1	0
202-159	PDX-002-Cohort 1	Benign	4	C	Dense	0	0	1	0
202-162	PDX-002-Cohort 1	Benign	4	D	Dense	0	0	1	0
203-001	PDX-002-Cohort 1	Benign	4	C	Dense	0	0	1	0
203-006	PDX-002-Cohort 1	Benign	3	B	Non	0	0	1	0
203-007	PDX-002-Cohort 1	Benign	3	D	Dense	0	0	1	0
203-009	PDX-002-Cohort 1	Benign	3	C	Dense	0	0	1	0
203-010	PDX-002-Cohort 1	Benign	3	C	Dense	0	1	0	0
203-013	PDX-002-Cohort 1	Benign	3	D	Dense	0	0	1	0
203-016	PDX-002-Cohort 1	Benign	3	NR	NR	0	0	1	0
203-019	PDX-002-Cohort 1	Benign	3	B	Non	0	0	1	0
203-023	PDX-002-Cohort 1	Benign	3	C	Dense	0	1	0	0
203-026	PDX-002-Cohort 1	Benign	3	C	Dense	0	1	0	0
203-028	PDX-002-Cohort 1	Benign	3	B	Non	0	0	1	0
203-029	PDX-002-Cohort 1	Benign	3	C	Dense	0	0	1	0
203-031	PDX-002-Cohort 1	Benign	3	C	Dense	0	0	1	0
203-034	PDX-002-Cohort 1	Benign	3	C	Dense	0	0	1	0
203-035	PDX-002-Cohort 1	Benign	3	B	Non	0	0	1	0
203-038	PDX-002-Cohort 1	Benign	3	C	Dense	0	0	1	0
203-039	PDX-002-Cohort 1	Benign	3	C	Dense	0	0	1	0
203-043	PDX-002-Cohort 1	Benign	3	B	Non	0	0	1	0
203-044	PDX-002-Cohort 1	Benign	3	B	Non	0	0	1	0
203-045	PDX-002-Cohort 1	Benign	4	B	Non	0	0	1	0
203-047	PDX-002-Cohort 1	Benign	3	C	Dense	0	0	1	0
203-051	PDX-002-Cohort 1	Benign	3	A	Non	0	0	1	0
203-053	PDX-002-Cohort 1	Benign	4	C	Dense	0	0	1	0
203-054	PDX-002-Cohort 1	Benign	3	C	Dense	0	0	1	0
203-055	PDX-002-Cohort 1	Benign	3	C	Dense	0	0	1	0
203-056	PDX-002-Cohort 1	Benign	3	C	Dense	0	1	0	0
204-009	PDX-002-Cohort 1	Benign	3	D	Dense	0	1	0	0
204-013	PDX-002-Cohort 1	Benign	3	B	Non	0	0	1	0
204-018	PDX-002-Cohort 1	Benign	4	D	Dense	0	0	1	0
204-019	PDX-002-Cohort 1	Benign	3	D	Dense	0	1	0	0
204-020	PDX-002-Cohort 1	Benign	3	D	Dense	0	0	1	0
204-021	PDX-002-Cohort 1	Benign	3	C	Dense	0	0	1	0
204-022	PDX-002-Cohort 1	Benign	3	C	Dense	0	0	1	0
204-024	PDX-002-Cohort 1	Benign	3	C	Dense	0	0	1	0
204-025	PDX-002-Cohort 1	Benign	3	B	Non	0	0	1	0
204-029	PDX-002-Cohort 1	Benign	3	B	Non	0	0	1	0
204-031	PDX-002-Cohort 1	Benign	3	B	Non	0	0	1	0
204-034	PDX-002-Cohort 1	Benign	3	C	Dense	0	0	1	0
204-035	PDX-002-Cohort 1	Benign	3	C	Dense	0	0	1	0
204-037	PDX-002-Cohort 1	Benign	3	C	Dense	0	0	1	0
204-039	PDX-002-Cohort 1	Benign	4	B	Non	0	0	1	0
204-045	PDX-002-Cohort 1	Benign	3	C	Dense	0	1	0	0
204-048	PDX-002-Cohort 1	Benign	3	C	Dense	0	1	0	0
204-049	PDX-002-Cohort 1	Benign	3	C	Dense	0	1	0	0
204-056	PDX-002-Cohort 1	Benign	4	D	Dense	0	1	0	0
204-057	PDX-002-Cohort 1	Benign	3	B	Non	0	0	1	0
204-059	PDX-002-Cohort 1	Benign	3	B	Non	0	0	1	0
204-062	PDX-002-Cohort 1	Benign	3	C	Dense	0	1	0	0
205-002	PDX-002-Cohort 1	Benign	3	C	Dense	0	0	1	0
205-003	PDX-002-Cohort 1	Benign	3	B	Non	0	0	1	0
205-004	PDX-002-Cohort 1	Benign	4	A	Non	0	0	1	0
205-006	PDX-002-Cohort 1	Benign	3	B	Non	0	0	1	0
205-008	PDX-002-Cohort 1	Benign	3	C	Dense	0	0	1	0
205-009	PDX-002-Cohort 1	Benign	3	B	Non	0	0	1	0
205-012	PDX-002-Cohort 1	Benign	3	C	Dense	0	0	1	0
205-014	PDX-002-Cohort 1	Benign	3	B	Non	0	1	0	0
205-015	PDX-002-Cohort 1	Benign	4	C	Dense	0	0	1	0
205-016	PDX-002-Cohort 1	Benign	3	B	Non	0	0	1	0
205-018	PDX-002-Cohort 1	Benign	3	C	Dense	0	0	1	0
205-019	PDX-002-Cohort 1	Benign	3	B	Non	0	0	1	0
205-023	PDX-002-Cohort 1	Benign	3	B	Non	0	0	1	0
206-001	PDX-002-Cohort 1	Benign	4	D	Dense	0	1	0	0
206-002	PDX-002-Cohort 1	Benign	4	C	Dense	0	1	0	0
206-006	PDX-002-Cohort 1	Benign	4	NR	NR	0	1	0	0
206-007	PDX-002-Cohort 1	Benign	4	NR	NR	0	0	1	0
206-016	PDX-002-Cohort 1	Benign	4	C	Dense	0	0	1	0
206-018	PDX-002-Cohort 1	BC	4	C	Dense	1	0	0	0
206-019	PDX-002-Cohort 1	Benign	4	C	Dense	0	1	0	0
206-020	PDX-002-Cohort 1	Benign	4	D	Dense	0	0	1	0
206-021	PDX-002-Cohort 1	Benign	4	B	Non	0	0	1	0
206-026	PDX-002-Cohort 1	Benign	4	D	Dense	0	0	1	0
206-027	PDX-002-Cohort 1	Benign	4	C	Dense	0	0	1	0
206-028	PDX-002-Cohort 1	Benign	4	C	Dense	0	0	1	0
206-030	PDX-002-Cohort 1	Benign	4	A	Non	0	0	1	0
206-033	PDX-002-Cohort 1	Benign	4	D	Dense	0	1	0	0
206-034	PDX-002-Cohort 1	Benign	4	B	Non	0	0	1	0
206-036	PDX-002-Cohort 1	Benign	4	NR	NR	0	0	1	0
206-037	PDX-002-Cohort 1	Benign	4	C	Dense	0	0	1	0
206-038	PDX-002-Cohort 1	Benign	4	NR	NR	0	0	1	0
206-039	PDX-002-Cohort 1	Benign	4	C	Dense	0	0	1	0
206-042	PDX-002-Cohort 1	Benign	4	NR	NR	0	0	1	0
206-044	PDX-002-Cohort 1	Benign	4	NR	NR	0	0	1	0
206-046	PDX-002-Cohort 1	Benign	4	D	Dense	0	0	1	0
206-048	PDX-002-Cohort 1	Benign	4	B	Non	0	0	1	0
206-052	PDX-002-Cohort 1	Benign	4	A	Non	0	0	1	0
206-054	PDX-002-Cohort 1	BC	4	C	Dense	1	0	0	0
206-059	PDX-002-Cohort 1	Benign	4	NR	NR	0	0	1	0
206-064	PDX-002-Cohort 1	Benign	4	B	Non	0	0	1	0
206-065	PDX-002-Cohort 1	Benign	4	C	Dense	0	0	1	0
206-070	PDX-002-Cohort 1	Benign	4	C	Dense	0	0	1	0
206-074	PDX-002-Cohort 1	Benign	4	C	Dense	0	1	0	0
206-075	PDX-002-Cohort 1	Benign	4	NR	NR	0	0	1	0
206-076	PDX-002-Cohort 1	Benign	4	B	Non	0	0	1	0
206-079	PDX-002-Cohort 1	Benign	3	C	Dense	0	0	1	0
206-081	PDX-002-Cohort 1	Benign	4	NR	NR	0	0	1	0
206-082	PDX-002-Cohort 1	Benign	4	C	Dense	0	0	1	0
208-001	PDX-002-Cohort 1	Benign	4	NR	NR	0	0	1	0
208-002	PDX-002-Cohort 1	Benign	4	C	Dense	0	0	1	0
208-003	PDX-002-Cohort 1	Benign	4	C	Dense	0	0	1	0
208-008	PDX-002-Cohort 1	Benign	4	D	Dense	0	0	1	0
208-009	PDX-002-Cohort 1	Benign	3	D	Dense	0	0	1	0
208-010	PDX-002-Cohort 1	Benign	3	B	Non	0	0	1	0
209-003	PDX-002-Cohort 1	Benign	4	A	Non	0	0	1	0
	Total BC	32				TP	FP	TN	FN
	Total Benign	513			Total	28	83	430	4
